# Supplementary material for: The Effect of Stress-Reducing Interventions on Heart Rate Variability in Cardiovascular Disease: A Systematic Review and Meta-Analysis
Source: Life (Basel). 2024 Jun 12;14(6):749. doi: 10.3390/life14060749 (PMC11204824; doi:10.3390/life14060749)
Supplement: Supplementary file 1 [file life-14-00749-s001.zip]

Archive with 1 entries (1 files):
- life-3019082-supplementary.pdf
